# Supplementary material for: Biological and molecular interplay between two viruses and powdery and downy mildews in two grapevine cultivars
Source: Hortic Res. 2020 Nov 1;7:188. doi: 10.1038/s41438-020-00413-x (PMC7603506; doi:10.1038/s41438-020-00413-x)
Supplement: Supplementary file 2 — Supplementary Table S1 [file 41438_2020_413_MOESM2_ESM.xlsx]

## Sheet: Table S1
Table S1. List of the oligonucleotides used in this study.
Target (Gene ID)	Gene abbreviation	Gene Description	Primer	Primer sequences 5'-3'	References	Application
VIT_16s0100g01200	VvSTS48	Stilbene synthase 48	Forward	CTTGAAGGGGGAAAATGCT	Vannozzi et al., 2012	qRT-PCR
			Reverse	TTACTGCATTGAAGGGTAAACC
VIT_16s0100g00920	VvSTS16	Stilbene synthase 16	Forward	CTTTTGACCCAATTGGAATCAAC	Vannozzi et al., 2012
			Reverse	TGACATGTTCCCATATTCACTTAG
VIT_16s0100g00750	VvSTS19	Stilbene synthase 19	Forward	GATGAGATGAGAAGGAAATCAT	Ciaffi et al., 2019
			Reverse	CGATGGTCAAGCCTGGTC
VIT_05s0020g03140	VvSTP13	Sugar transporter 13	Forward	AGTACGACAACCAAGGGCTACAG	Chitarra et al., 2017
			Reverse	GAGGTCAAGCCCGCAAGATA
VIT_18s0076g00250	VvSUC27	Sucrose-proton symporter	Forward	TGACCCCCTACGTTCAGCTT	Perrone et al., 2012
			Reverse	CCAACTACCGGCTGCACAAT
VIT_02s0154g00090	VvGIN2	Vacuolar invertase 2	Forward	CCAACCAAGGCGATCTATG	Prezelj et al., 2016
			Reverse	TTGAGGCAGTGATGCTGG
VIT_11s0016g00470	VvSUSY4	Sucrose synthase	Forward	TGTTAAGGCTCCTGGATTTCAATTA	Prezelj et al., 2016
			Reverse	AGCCAAATCTTGGCAAGCA
VIT_05s0136g00260	VvCHS	Chalcone synthase	Forward	CACTCCTCCACCTCCAACCA	Gambino et al., 2012
			Reverse	TCGTTGACGGTCACCATCTTC
VIT_08s0040g02170	VvMLO6	MLO6 (mildew resistance locus O 6)	Forward	AGCCCACCATCTTCAATGACA	This manuscript
			Reverse	GCGTGGTGCCAGTTTCTCA
VIT_03s0088g00700	VvPR1	Pathogenesis related protein 1	Forward	CCCAGAACTCTCCACAGGAC	Dufour et al., 2013
			Reverse	GCAGCTACAGTGTCGTTCCA
VIT_08s0007g06060	VvBgluc	Beta-1,3-glucanase	Forward	CCGGGACATTCGCCTAGA	This manuscript
			Reverse	TGTCCATCTTGCACCACAACTC
VIT_04s0008g05760	VvWRKY18	WRKY 18	Forward	GCTGCCACTCCTGCTTCAG	Chitarra et al., 2017
			Reverse	TTACTGTTGGGCGTGGAGAGA
VIT_19s0014g03290	VvNAC102	NAC domain containing protein	Forward	GTCATCGTCGTCCCACCTC	Pantaleo et al., 2016
			Reverse	AAGAACCTGTCATCGATCTCC
VIT_11s0016g01230	VvOPR3	12-oxophytodienoate reductase 3	Forward	GTGAAGAAGAGGAAGCTCA	Paolacci et al., 2017
			Reverse	AGGCGACCATAGGATACC
VIT_19s0093g00550	VvNCED1	9-cis-epoxycarotenoid dioxygenase	Forward	GGTGGTGAGCCTCTGTTCCT	Ferrero et al., 2018
			Reverse	CTGTAAATTCGTGGCGTTCACT
VIT_04s0044g00580		Actin	Forward	TCCGTTCTCAGAGATCAACAA	Gambino et al., 2012
			Reverse	ACTCTCTCATCTCAAGATATTCTATGG
VIT_16s0098g01190		Ubiquitin	Forward	TCTGAGGCTTCGTGGTGGTA	Gambino et al., 2012
			Reverse	AGGCGTGCATAACATTTGCG
NC_001948		Grapevine rupesris stem pitting-associated virus	Forward	GTGATCCATGTCAAAGCACATATG	Pantaleo et al., 2016
			Reverse	CTCAGCGCCCAAAATTGC
MN889891		Grapevine fanleaf virus	Forward	TGGCACAGTCTGTCATGCAA	This manuscript
			Reverse	CAAACTTGGCCATCTGCAACT
NC_001948		Grapevine rupesris stem pitting-associated virus	RSP35	AGRYTTAGRGTRGCTAARGC	Terlizzi et al., 2011	RT-PCR and sequencing
			RSP36	CACATRTCATCVCCYGCAAA
D00915		Grapevine fanleaf virus	GFLVpoly5238Fw	ATCGATACTCCTGGTACG	Pacifico et al., 2011
			GFLVpoly6048Rev	ATAAAGCTCGACAAGTGC
Additional references
Vannozzi, A., Dry, I.B., Fasoli, M. et al. (2012) Genome-wide analysis of the grapevine stilbene synthase multigenic family: genomic organization and expression profiles upon biotic and abiotic stresses. BMC Plant Biology, 12, 130.
Perrone, I., Pagliarani, C., Lovisolo, C., Chitarra, W., Roman, F. and Schubert, A. (2012) Recovery from water stress affects grape leaf petiole transcriptome. Planta, 235, 1383–1396.
Dufour, M.C., Lambert, C., Bouscaut, J., Mérillon, J.M. and Corio-Costet, M.F. (2013) Benzothiadiazole-primed defence responses and enhanced differential expression of defence genes in Vitis vinifera infected with biotrophic pathogens Erysiphe necator and Plasmopara viticola. Plant Pathology, 62, 370–382.
Ferrero, M., Pagliarani, C., Novák, O., Ferrandino, A., Cardinale, F., Visentin, I. et al. (2018) Exogenous strigolactone interacts with abscisic acid-mediated accumulation of anthocyanins in grapevine berries. Journal of Experimental Botany, 69, 2391–2401
Paolacci, A.R., Catarcione, G., Ederli, L., Zadra, C., Pasqualini, S., Badiani, M. et al. (2017) Jasmonate-mediated defence responses, unlike salicylate-mediated responses, are involved in the recovery of grapevine from bois noir disease. BMC Plant Biology, 17, 118.
