# Supplementary material for: Biological and molecular interplay between two viruses and powdery and downy mildews in two grapevine cultivars
Source: Hortic Res. 2020 Nov 1;7:188. doi: 10.1038/s41438-020-00413-x (PMC7603506; doi:10.1038/s41438-020-00413-x)
Supplement: Supplementary file 3 — Supplementary Table S2 [file 41438_2020_413_MOESM3_ESM.xlsx]

## Sheet: Viral titre
Table S2. Viral titre analisys of variance outcome. Different letters within each column indicate significant differences according to Tukey HSD test (P ≤ 0.05). Genotype and Time main effects were compared using the Student's t-test (P ≤ 0.05).
		GRSPaV_P. viticola				GRSPaV_E. necator				GFLV_P. viticola				GFLV_E. necator
Genotype	NE	0.55	±	0.49		0.55	±	0.50	a	0.60	±	0.44	a	0.62	±	0.43	a
	CH	0.54	±	0.44		0.81	±	0.64	b	3.44	±	2.60	b	3.96	±	2.52	b
Time	T0	0.94	±	0.23	b	1.18	±	0.27	b	3.23	±	2.79	b	3.52	±	2.94	b
	Tf	0.15	±	0.06	a	0.18	±	0.14	a	0.80	±	0.69	a	1.06	±	0.98	a
Genotype * Time	NE_T0	1.00	±	0.11		1.00	±	0.22		1.00	±	0.18	a	1.00	±	0.30	a
	CH_T0	0.89	±	0.35		1.36	±	0.29		5.47	±	2.13	b	6.04	±	1.58	b
	NE_Tf	0.11	±	0.02		0.10	±	0.03		0.20	±	0.05	a	0.25	±	0.18	a
	CH_Tf	0.20	±	0.05		0.26	±	0.16		1.41	±	0.27	a	1.87	±	0.63	a

## Sheet: Genes_P. viticola
Table S2. ANOVA outcomes of P. viticola-infected plants target genes. Different letters within each column indicate significant differences according to Tukey HSD test (P ≤ 0.05). Genotype and Time main effects were compared using the Student's t-test (P ≤ 0.05).
		VvSTS48				VvSTS16				VvSTS19				VvCHS				VvPR1				VvMLO6				Vv𝛃Gluc				VvSTP13				VvSUC27				VvGIN2				VvSUSY4				VvWRKY18
Genotype	NE	9.85	±	10.28		2.42	±	2.35	b	3.68	±	3.14		6.07	±	5.69	b	0.99	±	0.70	b	1.11	±	0.37	b	1.40	±	1.35	b	1.01	±	0.40	a	0.79	±	0.37	a	0.30	±	0.36	b	0.36	±	0.34	b	5.08	±	4.41	b
	CH	12.48	±	16.93		1.75	±	1.81	a	4.25	±	5.78		2.69	±	3.13	a	0.16	±	0.17	a	0.47	±	0.39	a	0.29	±	0.23	a	3.51	±	3.09	b	1.44	±	0.65	b	0.08	±	0.10	a	0.22	±	0.13	a	2.92	±	2.80	a
Virus	CTR	6.54	±	9.76	a	1.86	±	1.86		2.51	±	2.63		3.82	±	4.60		0.47	±	0.38		0.80	±	0.55		0.44	±	0.35	a	2.09	±	2.09		1.14	±	0.72		0.34	±	0.41	b	0.41	±	0.38	b	3.15	±	2.94
	GRSPaV	17.91	±	19.26	b	1.76	±	1.63		4.91	±	5.68		3.74	±	3.88		0.54	±	0.55		0.83	±	0.52		1.00	±	1.05	b	2.45	±	2.94		1.10	±	0.48		0.13	±	0.17	a	0.23	±	0.12	a	4.49	±	4.41
	GFLV	9.42	±	8.63	a	2.62	±	2.72		4.37	±	4.71		5.94	±	6.14		0.69	±	0.96		0.74	±	0.45		1.01	±	1.54	b	2.23	±	2.64		1.11	±	0.69		0.09	±	0.08	a	0.23	±	0.19	a	4.21	±	3.97
Time	T0	3.66	±	4.24	a	0.62	±	0.43	a	0.91	±	1.07	a	1.43	±	0.99	a	0.72	±	0.85	b	0.60	±	0.54	a	1.13	±	1.47	b	0.78	±	0.25	a	1.54	±	0.56	b	0.34	±	0.34	b	0.46	±	0.28	b	0.85	±	0.60	a
	Tf	18.51	±	15.76	b	3.83	±	1.92	b	7.36	±	4.47	b	7.19	±	5.42	b	0.41	±	0.34	a	0.98	±	0.38	b	0.52	±	0.42	a	3.73	±	2.88	b	0.70	±	0.31	a	0.04	±	0.03	a	0.12	±	0.03	a	7.28	±	2.71	b
Genotype x Virus	NE_CTR	4.71	±	8.91		2.17	±	1.64		2.78	±	2.61		4.55	±	4.94		0.71	±	0.32	ab	1.22	±	0.37		0.63	±	0.40	ab	1.14	±	0.38		0.75	±	0.29	ab	0.53	±	0.52	b	0.56	±	0.48	b	3.29	±	3.18
	NE_GRSPaV	14.31	±	13.69		1.86	±	1.74		4.33	±	4.25		5.20	±	4.92		0.94	±	0.52	ab	1.12	±	0.34		1.80	±	1.09	ab	1.04	±	0.46		0.95	±	0.50	ab	0.22	±	0.23	ab	0.24	±	0.14	a	5.85	±	5.19
	NE_GFLV	10.64	±	4.34		3.35	±	3.56		3.92	±	2.66		8.47	±	7.15		1.37	±	1.10	b	0.98	±	0.43		1.90	±	2.00	b	0.84	±	0.36		0.67	±	0.28	a	0.14	±	0.09	ab	0.28	±	0.25	a	5.81	±	4.76
	CH_CTR	8.72	±	11.31		1.54	±	2.20		2.19	±	2.93		3.09	±	4.58		0.22	±	0.25	a	0.37	±	0.31		0.26	±	0.16	a	3.03	±	2.71		1.52	±	0.83	ab	0.15	±	0.15	ab	0.27	±	0.17	a	3.04	±	3.04
	CH_GRSPaV	23.31	±	27.13		1.65	±	1.66		5.61	±	7.55		1.99	±	0.56		0.15	±	0.15	a	0.54	±	0.52		0.33	±	0.28	ab	3.86	±	3.74		1.25	±	0.45	ab	0.06	±	0.05	a	0.21	±	0.10	a	3.12	±	3.38
	CH_GFLV	8.40	±	11.45		2.02	±	1.92		4.83	±	6.42		2.92	±	3.05		0.12	±	0.08	a	0.50	±	0.35		0.27	±	0.27	a	3.63	±	3.25		1.56	±	0.70	b	0.04	±	0.03	a	0.17	±	0.10	a	2.61	±	2.42
Genotype x Time	NE_T0	5.46	±	5.49	a	0.90	±	0.44		1.46	±	1.30	a	1.68	±	0.97	a	1.40	±	0.79	b	1.06	±	0.35	b	2.35	±	1.50	b	0.80	±	0.26	a	1.09	±	0.26	b	0.56	±	0.38	b	0.60	±	0.33	b	1.32	±	0.49	a
	CH_T0	1.85	±	0.99	a	0.33	±	0.15		0.37	±	0.29	a	1.12	±	0.99	a	0.11	±	0.12	a	0.14	±	0.10	a	0.19	±	0.22	a	0.77	±	0.25	a	1.99	±	0.39	c	0.15	±	0.11	a	0.32	±	0.10	a	0.38	±	0.12	a
	NE_Tf	13.74	±	12.18	ab	4.38	±	2.37		5.89	±	2.86	b	10.47	±	4.95	b	0.62	±	0.33	a	1.15	±	0.41	b	0.66	±	0.55	a	1.22	±	0.41	a	0.49	±	0.11	a	0.06	±	0.03	a	0.12	±	0.02	a	9.31	±	2.35	c
	CH_Tf	24.63	±	18.58	b	3.35	±	1.40		9.24	±	5.64	b	3.91	±	3.71	a	0.21	±	0.20	a	0.80	±	0.26	b	0.39	±	0.20	a	6.25	±	1.81	b	0.90	±	0.32	b	0.02	±	0.01	a	0.12	±	0.04	a	5.47	±	1.44	b
Virus x Time	CTR_T0	1.65	±	0.84	a	0.71	±	0.33		0.71	±	0.37		0.67	±	0.44		0.57	±	0.49	ab	0.55	±	0.49		0.60	±	0.45	ab	0.80	±	0.23		1.62	±	0.71		0.64	±	0.40	b	0.71	±	0.32	c	0.69	±	0.35
	RSP_T0	4.05	±	5.66	a	0.45	±	0.31		0.78	±	1.19		1.63	±	0.83		0.57	±	0.69	ab	0.57	±	0.58		1.31	±	1.47	ab	0.69	±	0.15		1.51	±	0.23		0.23	±	0.22	a	0.33	±	0.07	b	0.78	±	0.54
	GFLV_T0	5.67	±	4.83	a	0.69	±	0.61		1.25	±	1.47		2.16	±	1.08		1.08	±	1.33	b	0.69	±	0.62		1.59	±	2.22	b	0.86	±	0.34		1.48	±	0.71		0.14	±	0.09	a	0.34	±	0.22	b	1.06	±	0.84
	CRT_Tf	12.40	±	12.58	a	3.58	±	1.90		4.67	±	2.54		6.97	±	4.75		0.36	±	0.23	a	1.04	±	0.53		0.29	±	0.08	a	3.38	±	2.36		0.65	±	0.25		0.04	±	0.02	a	0.12	±	0.05	a	6.10	±	1.26
	GRSPaV_Tf	31.78	±	17.95	b	3.07	±	1.27		9.87	±	4.75		5.50	±	4.62		0.52	±	0.44	a	1.09	±	0.31		0.75	±	0.54	ab	4.22	±	3.39		0.69	±	0.19		0.05	±	0.04	a	0.12	±	0.02	a	8.19	±	3.11
	GFLV_Tf	12.54	±	10.22	a	4.95	±	2.37		7.50	±	4.83		9.10	±	6.94		0.36	±	0.35	a	0.80	±	0.22		0.53	±	0.43	ab	3.61	±	3.28		0.75	±	0.48		0.04	±	0.03	a	0.11	±	0.03	a	7.35	±	3.20
Genotype x Virus x Time	NE_CTR_T0	1.00	±	0.88		1.00	±	0.76		1.00	±	0.38		1.00	±	0.85		1.00	±	0.02	bc	1.00	±	0.47		1.00	±	0.19	a	1.00	±	0.47		1.00	±	0.15		1.00	±	0.28	e	1.00	±	0.21	d	1.00	±	0.15
	NE_GRSPaV_T0	6.31	±	6.68		0.65	±	0.29		1.35	±	1.58		1.72	±	1.07		1.06	±	0.67	c	1.07	±	0.29		2.89	±	0.17	b	0.72	±	0.23		1.37	±	0.27		0.43	±	0.25	d	0.36	±	0.08	bc	1.27	±	0.11
	NE_GFLV_T0	10.87	±	1.20		1.04	±	0.73		2.03	±	1.85		2.31	±	1.16		2.52	±	0.37	d	1.12	±	0.63		3.82	±	1.76	b	0.67	±	0.34		0.91	±	0.15		0.22	±	0.03	bc	0.44	±	0.28	c	1.69	±	0.78
	CH_CTR_T0	2.30	±	0.69		0.43	±	0.16		0.42	±	0.29		0.33	±	0.39		0.14	±	0.18	ab	0.10	±	0.02		0.21	±	0.21	a	0.60	±	0.13		2.25	±	0.28		0.27	±	0.09	cd	0.41	±	0.05	c	0.39	±	0.14
	CH_GRSPaV_T0	0.65	±	0.47		0.24	±	0.16		0.21	±	0.25		1.50	±	0.63		0.08	±	0.08	a	0.07	±	0.02		0.25	±	0.36	a	0.65	±	0.03		1.65	±	0.09		0.10	±	0.01	ac	0.30	±	0.06	bc	0.30	±	0.12
	CH_GFLV_T0	2.20	±	0.94		0.33	±	0.12		0.47	±	0.37		1.92	±	1.33		0.11	±	0.11	ab	0.25	±	0.10		0.10	±	0.07	a	1.05	±	0.23		2.05	±	0.49		0.06	±	0.02	ab	0.24	±	0.11	ab	0.44	±	0.11
	NE_CTR_Tf	8.43	±	12.53		3.93	±	0.65		4.57	±	2.73		8.10	±	4.81		0.43	±	0.12	ac	1.44	±	0.44		0.26	±	0.03	a	1.29	±	0.54		0.50	±	0.16		0.05	±	0.02	ab	0.12	±	0.03	a	6.72	±	1.07
	NE_GRSPaV_Tf	22.31	±	15.22		3.07	±	1.77		7.31	±	4.00		8.68	±	4.80		0.82	±	0.42	ac	1.17	±	0.45		1.08	±	0.61	a	1.36	±	0.40		0.52	±	0.06		0.08	±	0.04	ab	0.12	±	0.02	a	10.43	±	2.09
	NE_GFLV_Tf	10.49	±	6.07		6.80	±	3.13		5.81	±	1.90		14.63	±	3.56		0.61	±	0.36	ac	0.84	±	0.09		0.63	±	0.58	a	1.01	±	0.33		0.43	±	0.09		0.06	±	0.04	ab	0.12	±	0.01	a	9.93	±	2.27
	CH_CTR_Tf	18.36	±	14.18		3.22	±	3.14		4.84	±	3.27		5.84	±	5.43		0.30	±	0.32	ac	0.64	±	0.16		0.31	±	0.11	a	5.46	±	0.77		0.80	±	0.25		0.03	±	0.02	a	0.12	±	0.07	a	5.69	±	1.41
	CH_GRSPaV_Tf	45.97	±	12.43		3.06	±	0.95		13.72	±	2.96		2.31	±	0.16		0.22	±	0.20	ac	1.01	±	0.14		0.42	±	0.21	a	7.07	±	2.02		0.85	±	0.09		0.02	±	0.00	a	0.13	±	0.01	a	5.95	±	2.15
	CH_GFLV_Tf	14.59	±	14.55		3.72	±	0.80		9.19	±	6.79		3.58	±	4.01		0.12	±	0.05	ab	0.75	±	0.32		0.44	±	0.30	a	6.21	±	2.54		1.07	±	0.51		0.02	±	0.01	a	0.10	±	0.03	a	4.77	±	0.75
[truncated: 12 more columns]

## Sheet: Genes_E. necator
Table S2. ANOVA outcomes of E. necator-infected plants target genes. Different letters within each column indicate significant differences according to Tukey HSD test (P ≤ 0.05). Genotype and Time main effects were compared using the Student's t-test (P ≤ 0.05).
		VvSTS48				VvSTS16				VvSTS19				VvCHS				VvPR1				VvMLO6				Vv𝛃Gluc				VvSTP13				VvSUC27				VvGIN2				VvSUSY4				VvWRKY18
Genotype	NE	12.92	±	17.77		111.55	±	153.66		9.51	±	11.78		1.09	±	0.86		1.16	±	0.91	b	1.00	±	0.37	b	1.26	±	1.46	b	3.60	±	2.86	a	1.12	±	0.38	a	0.43	±	0.37	b	0.38	±	0.37	b	3.23	±	2.15	b
	CH	23.29	±	42.40		156.80	±	274.23		14.45	±	25.78		0.97	±	0.97		0.28	±	0.25	a	0.29	±	0.25	a	0.20	±	0.22	a	5.36	±	5.74	b	2.59	±	1.53	b	0.10	±	0.07	a	0.20	±	0.12	a	2.52	±	2.41	a
Virus	CTR	8.16	±	14.45	a	73.93	±	151.76		6.47	±	10.34	a	0.78	±	0.40	a	0.54	±	0.37	a	0.61	±	0.47		0.39	±	0.39	a	3.03	±	2.31	a	1.56	±	0.48	a	0.35	±	0.40		0.41	±	0.38	b	2.56	±	2.23
	GRSPaV	29.21	±	47.54	b	173.67	±	266.04		12.72	±	19.77	ab	0.63	±	0.47	a	0.62	±	0.65	a	0.71	±	0.56		0.74	±	1.00	b	4.92	±	5.12	b	1.65	±	0.79	a	0.24	±	0.30		0.20	±	0.13	a	3.31	±	2.50
	GFLV	16.94	±	25.33	ab	155.31	±	236.26		16.80	±	26.12	b	1.73	±	1.26	b	0.95	±	1.15	b	0.60	±	0.41		1.05	±	1.71	c	5.50	±	5.55	b	2.25	±	2.09	b	0.21	±	0.22		0.25	±	0.26	a	2.77	±	2.23
Time	T0	0.59	±	0.49	a	0.89	±	0.63	a	0.59	±	0.57	a	1.36	±	1.10	b	0.85	±	1.11	a	0.55	±	0.58		1.13	±	1.54	b	1.30	±	0.55	a	1.44	±	0.69	a	0.43	±	0.37	b	0.45	±	0.33	b	0.86	±	0.86	a
	Tf	35.62	±	39.00	b	295.63	±	248.36	b	24.48	±	22.65	b	0.71	±	0.55	a	0.56	±	0.22	a	0.73	±	0.34		0.32	±	0.19	a	7.79	±	4.48	b	2.23	±	1.68	b	0.10	±	0.05	a	0.13	±	0.05	a	4.89	±	1.17	b
Genotype x Virus	NE_CTR	15.49	±	18.14	ab	150.99	±	209.14	ab	11.52	±	13.07	ab	0.88	±	0.29		0.84	±	0.17	ab	1.04	±	0.16		0.65	±	0.39	ab	3.46	±	2.78	ac	1.27	±	0.37	a	0.56	±	0.48		0.55	±	0.50		2.53	±	1.94
	NE_GRSPaV	9.00	±	12.53	a	71.70	±	101.12	ab	6.95	±	8.57	ab	0.66	±	0.54		0.96	±	0.80	ab	1.12	±	0.44		1.26	±	1.23	ab	3.02	±	2.09	ab	1.08	±	0.30	a	0.39	±	0.37		0.23	±	0.19		3.85	±	2.21
	NE_GFLV	14.26	±	23.64	ab	119.93	±	166.16	ab	10.05	±	14.64	ab	1.84	±	1.22		1.75	±	1.34	b	0.84	±	0.44		1.99	±	2.27	b	4.32	±	3.83	ac	1.02	±	0.46	a	0.34	±	0.26		0.36	±	0.35		3.31	±	2.46
	CH_CTR	0.83	±	1.11	a	9.72	±	13.57	a	1.42	±	1.85	a	0.68	±	0.49		0.24	±	0.23	a	0.18	±	0.17		0.13	±	0.15	a	2.60	±	1.87	a	1.85	±	0.42	a	0.14	±	0.10		0.28	±	0.18		2.58	±	2.67
	CH_GRSPaV	49.42	±	61.93	b	275.65	±	347.17	b	19.64	±	27.85	ab	0.59	±	0.43		0.33	±	0.34	a	0.30	±	0.33		0.22	±	0.22	ab	6.82	±	6.69	bc	2.34	±	0.61	ab	0.08	±	0.04		0.17	±	0.03		2.77	±	2.86
	CH_GFLV	19.63	±	28.90	ab	190.69	±	307.98	ab	24.90	±	35.88	b	1.64	±	1.40		0.28	±	0.21	a	0.37	±	0.21		0.27	±	0.29	ab	6.92	±	7.35	c	3.74	±	2.37	b	0.09	±	0.03		0.14	±	0.02		2.22	±	2.05
Genotype x Time	NE_T0	0.95	±	0.44		1.17	±	0.61		1.06	±	0.45	ab	1.42	±	0.95		1.83	±	1.05	b	1.00	±	0.49		2.36	±	1.48	b	1.34	±	0.62	a	0.86	±	0.22	a	0.72	±	0.31	b	0.66	±	0.34	b	1.43	±	0.92
	CH_T0	0.23	±	0.18		0.60	±	0.52		0.13	±	0.11	a	1.32	±	1.26		0.09	±	0.08	a	0.10	±	0.08		0.04	±	0.04	a	1.26	±	0.50	a	2.03	±	0.44	b	0.15	±	0.06	a	0.24	±	0.15	a	0.30	±	0.13
	NE_Tf	24.88	±	18.67		253.46	±	131.36		17.95	±	11.58	bc	0.79	±	0.70		0.64	±	0.18	a	1.00	±	0.22		0.28	±	0.19	a	5.86	±	2.35	b	1.39	±	0.30	ab	0.14	±	0.04	a	0.10	±	0.03	a	5.03	±	1.31
	CH_Tf	46.36	±	51.22		332.53	±	324.40		32.86	±	30.95	c	0.62	±	0.36		0.47	±	0.22	a	0.47	±	0.21		0.37	±	0.20	a	9.97	±	5.41	c	3.32	±	2.12	c	0.06	±	0.03	a	0.15	±	0.05	a	4.75	±	1.06
Virus x Time	CTR_T0	0.64	±	0.44	a	0.92	±	0.55		0.54	±	0.51	a	0.72	±	0.41	a	0.53	±	0.52	a	0.53	±	0.51		0.51	±	0.53	ab	1.10	±	0.49	a	1.44	±	0.64	a	0.61	±	0.42	b	0.70	±	0.35	b	0.65	±	0.39
	RSP_T0	0.68	±	0.65	a	0.93	±	0.85		0.69	±	0.67	a	0.87	±	0.55	a	0.73	±	0.98	a	0.59	±	0.74		1.19	±	1.30	ab	1.23	±	0.46	a	1.54	±	0.76	a	0.38	±	0.38	ab	0.28	±	0.14	a	1.17	±	1.36
	GFLV_T0	0.44	±	0.41	a	0.82	±	0.55		0.55	±	0.62	a	2.73	±	0.94	b	1.37	±	1.69	b	0.52	±	0.56		1.80	±	2.44	a	1.57	±	0.66	a	1.34	±	0.79	a	0.31	±	0.28	ab	0.37	±	0.35	ab	0.77	±	0.59
	CRT_Tf	15.68	±	17.98	ab	161.55	±	199.96		12.40	±	12.27	ab	0.84	±	0.41	a	0.55	±	0.19	a	0.69	±	0.47		0.27	±	0.14	a	4.96	±	1.60	ab	1.67	±	0.28	a	0.09	±	0.04	a	0.13	±	0.06	a	4.47	±	1.41
	GRSPaV_Tf	57.74	±	54.95	b	346.42	±	289.98		27.14	±	22.36	bc	0.38	±	0.18	a	0.52	±	0.24	a	0.83	±	0.35		0.28	±	0.18	ab	8.61	±	4.99	bc	1.79	±	0.89	a	0.09	±	0.06	a	0.12	±	0.05	a	5.44	±	0.97
	GFLV_Tf	33.44	±	27.53	ab	387.04	±	219.36		36.29	±	28.87	c	0.90	±	0.79	a	0.60	±	0.25	a	0.69	±	0.19		0.43	±	0.24	b	10.22	±	5.05	c	3.35	±	2.72	b	0.11	±	0.06	a	0.13	±	0.02	a	4.76	±	1.05
Genotype x Virus x Time	NE_CTR_T0	1.00	±	0.74	a	1.00	±	0.42	a	1.00	±	0.76	a	1.00	±	0.53		1.00	±	0.19	bc	1.00	±	0.03		1.00	±	0.20	b	1.00	±	0.37	a	1.00	±	0.09	ab	1.00	±	0.25		1.00	±	0.08		1.00	±	0.08
	NE_GRSPaV_T0	1.24	±	0.36	a	1.43	±	0.92	a	1.31	±	0.07	a	1.03	±	0.56		1.70	±	0.84	c	1.14	±	0.67		2.32	±	0.61	c	1.53	±	0.48	ab	0.93	±	0.21	ab	0.64	±	0.37		0.38	±	0.14		2.14	±	1.34
	NE_GFLV_T0	0.61	±	0.57	a	1.08	±	0.71	a	0.87	±	0.80	a	2.63	±	1.35		3.21	±	0.08	d	0.85	±	0.68		4.46	±	0.39	d	1.50	±	1.03	ab	0.64	±	0.20	a	0.52	±	0.26		0.60	±	0.38		1.15	±	0.66
	CH_CTR_T0	0.28	±	0.30	a	0.83	±	0.85	a	0.07	±	0.09	a	0.44	±	0.42		0.05	±	0.03	a	0.06	±	0.02		0.02	±	0.01	a	1.21	±	0.75	a	1.89	±	0.65	ac	0.23	±	0.02		0.40	±	0.18		0.29	±	0.11
	CH_GRSPaV_T0	0.13	±	0.04	a	0.42	±	0.42	a	0.08	±	0.06	a	0.71	±	0.61		0.09	±	0.08	a	0.04	±	0.02		0.06	±	0.07	a	0.93	±	0.18	a	2.15	±	0.53	bc	0.11	±	0.03		0.18	±	0.03		0.20	±	0.05
	CH_GFLV_T0	0.28	±	0.13	a	0.56	±	0.23	a	0.23	±	0.11	a	2.80	±	0.92		0.13	±	0.10	a	0.19	±	0.04		0.03	±	0.01	a	1.64	±	0.04	ab	2.05	±	0.17	bc	0.10	±	0.02		0.14	±	0.02		0.40	±	0.14
	NE_CTR_Tf	29.98	±	13.90	ab	375.97	±	78.95	cd	22.04	±	9.75	b	0.76	±	0.40		0.69	±	0.04	ab	1.08	±	0.25		0.30	±	0.16	ab	5.93	±	1.06	cd	1.53	±	0.35	ac	0.12	±	0.01		0.10	±	0.02		4.06	±	1.54
	NE_GRSPaV_Tf	16.76	±	14.55	a	141.97	±	103.68	ab	12.59	±	9.39	ab	0.30	±	0.11		0.47	±	0.18	ab	1.09	±	0.17		0.19	±	0.08	a	4.51	±	2.00	bd	1.24	±	0.32	ab	0.13	±	0.05		0.08	±	0.02		5.55	±	1.31
	NE_GFLV_Tf	27.91	±	28.95	ab	298.20	±	67.07	bc	19.22	±	16.80	b	1.32	±	1.01		0.77	±	0.16	ab	0.82	±	0.17		0.35	±	0.30	ab	7.14	±	3.44	d	1.40	±	0.26	ac	0.15	±	0.06		0.13	±	0.02		5.47	±	0.84
	CH_CTR_Tf	1.38	±	1.43	a	18.60	±	14.92	a	2.77	±	1.77	a	0.92	±	0.49		0.42	±	0.19	ab	0.30	±	0.17		0.24	±	0.15	a	3.99	±	1.56	ac	1.81	±	0.12	ac	0.05	±	0.03		0.16	±	0.08		4.87	±	1.45
	CH_GRSPaV_Tf	98.72	±	47.94	c	550.87	±	272.17	d	48.97	±	15.33	c	0.47	±	0.22		0.57	±	0.32	ab	0.57	±	0.27		0.37	±	0.22	ab	12.70	±	2.80	e	2.62	±	0.80	c	0.05	±	0.02		0.16	±	0.04		5.33	±	0.79
	CH_GFLV_Tf	38.97	±	31.06	b	475.89	±	329.06	cd	61.90	±	24.17	c	0.48	±	0.14		0.42	±	0.19	ab	0.55	±	0.10		0.51	±	0.18	ab	14.83	±	2.72	e	6.27	±	0.98	d	0.07	±	0.04		0.13	±	0.02		4.05	±	0.72
[truncated: 12 more columns]
